# Supplementary material for: Urinary Biomarkers of Strawberry and Blueberry Intake
Source: Metabolites. 2024 Sep 18;14(9):505. doi: 10.3390/metabo14090505 (PMC11434597; doi:10.3390/metabo14090505)
Supplement: Supplementary file 1 [file metabolites-14-00505-s001.zip]

Archive with 1 entries (1 files):
- metabolites-3172018-supplementary.pdf
